# Supplementary material for: Abiotrophia Defectiva as a Rare Cause of Mitral Valve Infective Endocarditis With Mesenteric Arterial Branch Pseudoaneurysm, Splenic Infarction, and Renal Infarction: A Case Report
Source: Front Med (Lausanne). 2022 Mar 11;9:780828. doi: 10.3389/fmed.2022.780828 (PMC8962948; doi:10.3389/fmed.2022.780828)
Supplement: Supplementary file 1 [file Data_Sheet_1.XLSX]

## Sheet: Sheet1
Antibiotic susceptibility testing report
Microbial identification	Abiotrophia defectiva
Instrument positive alarm time	2d10min
Method	E-test
Culture medium	Columbia blood agar
Inoculum	Colony suspension method
Culture conditions	35℃ ± 2℃; Air environment; 16-20hours
Antibiotic name	abbreviation	MIC (ug/ml)	resulta
Vancomycin	VAN	0.38	S
Imipenem	IMI	0.48	S
Levofloxacin	LEV	32	R
Penicillin	P	0.5	R
Meropenem	MRP	0.38	S
a Interpreted according to criteria listed in CLSI M45
MIC: Minimum inhibitory concentration; E-test: Epsilometer test; S: susceptible; R: resistant
